# Supplementary material for: A Signaling Crosstalk Links SNAIL to the 37/67 kDa Laminin-1 Receptor Ribosomal Protein SA and Regulates the Acquisition of a Cancer Stem Cell Molecular Signature in U87 Glioblastoma Neurospheres
Source: Cancers (Basel). 2022 Nov 30;14(23):5944. doi: 10.3390/cancers14235944 (PMC9738384; doi:10.3390/cancers14235944)
Supplement: Supplementary file 1 [file cancers-14-05944-s001.zip]

Archive with 1 entries (1 files):
- Supplemental.pptx
